# Supplementary material for: HexSE: Simulating evolution in overlapping reading frames
Source: Virus Evol. 2023 Feb 23;9(1):vead009. doi: 10.1093/ve/vead009 (PMC9949996; doi:10.1093/ve/vead009)
Supplement: vead009_Supp [file vead009_supp.zip]

Archive with 1 entries (1 files):
- FigureS1.tiff
